# Supplementary material for: ﻿Phaeocerosperpusillus var. ﻿scabrellus (Notothyladaceae, Anthocerotophyta), a new taxon from northern Thailand
Source: PhytoKeys. 2024 Jul 23;244:271–83. doi: 10.3897/phytokeys.244.124080 (PMC11289517; doi:10.3897/phytokeys.244.124080)
Supplement: XML Treatment for Phaeoceros perpusillus Chantanaorr. var. scabrellus [file phytokeys.244.124080-treatment1.xml]

<!DOCTYPE tp:taxon-treatment
  PUBLIC "-//TaxonX//DTD Taxonomic Treatment Publishing DTD v0 20100105//EN" "tax-treatment-NSO.dtd">
<tp:taxon-treatment xmlns:tp="http://www.plazi.org/taxpub"><tp:treatment-meta><kwd-group><label>Taxon classification</label><kwd>
                <named-content content-type="kingdom">Plantae</named-content>
              </kwd><kwd>
                <named-content content-type="order">Notothyladales</named-content>
              </kwd><kwd>
                <named-content content-type="family">Notothyladaceae</named-content>
              </kwd></kwd-group><mixed-citation publication-type="journal"><person-group><name><surname>Suwanmala</surname><given-names>Orawanya</given-names></name><name><surname>Villarreal A.</surname><given-names>Juan Carlos</given-names></name><name><surname>Li</surname><given-names>Fay-Wei</given-names></name><name><surname>Chantanaorrapint</surname><given-names>Sahut</given-names></name></person-group><article-title>﻿<italic><tp:taxon-name><tp:taxon-name-part taxon-name-part-type="genus" reg="Phaeoceros">Phaeoceros</tp:taxon-name-part><tp:taxon-name-part taxon-name-part-type="species" reg="perpusillus">perpusillus</tp:taxon-name-part></tp:taxon-name></italic> var. <italic>﻿<tp:taxon-name><tp:taxon-name-part taxon-name-part-type="genus" reg="Phaeoceros"/><tp:taxon-name-part taxon-name-part-type="species" reg="perpusillus"/><tp:taxon-name-part taxon-name-part-type="variety" reg="scabrellus">scabrellus</tp:taxon-name-part></tp:taxon-name></italic> (<tp:taxon-name><tp:taxon-name-part taxon-name-part-type="family">Notothyladaceae</tp:taxon-name-part></tp:taxon-name>, <tp:taxon-name><tp:taxon-name-part taxon-name-part-type="phylum">Anthocerotophyta</tp:taxon-name-part></tp:taxon-name>), a new taxon from northern Thailand</article-title><source>PhytoKeys</source><day>23</day><month>07</month><year>2024</year><volume>244</volume><fpage>271</fpage><lpage>283</lpage><pub-id pub-id-type="doi">10.3897/phytokeys.244.124080</pub-id></mixed-citation></tp:treatment-meta><tp:nomenclature><label>﻿</label><tp:taxon-name>
              <object-id xmlns:xlink="http://www.w3.org/1999/xlink" content-type="arpha" xlink:type="simple">F7B035B5-CAA1-50E9-B59B-166914AA2CF5</object-id>
              <tp:taxon-name-part taxon-name-part-type="genus" reg="Phaeoceros">Phaeoceros</tp:taxon-name-part>
              <tp:taxon-name-part taxon-name-part-type="species" reg="perpusillus">perpusillus</tp:taxon-name-part>
              <tp:taxon-name-part taxon-name-part-type="authority">Chantanaorr.</tp:taxon-name-part>
              <tp:taxon-name-part taxon-name-part-type="infraspecific-rank">var.</tp:taxon-name-part>
              <tp:taxon-name-part taxon-name-part-type="variety" reg="scabrellus">scabrellus</tp:taxon-name-part>
            </tp:taxon-name><tp:taxon-authority>Suwanmala &amp; Chantanaorr.</tp:taxon-authority><tp:taxon-status xmlns:xlink="http://www.w3.org/1999/xlink" xlink:type="simple">var. nov.</tp:taxon-status><xref ref-type="fig" rid="F2">Figs 2</xref><xref ref-type="fig" rid="F3">, 3</xref><xref ref-type="fig" rid="F4">, 4</xref></tp:nomenclature><tp:treatment-sec sec-type="material" id="SECID0EYOAG"><title>Type.</title><p>Thailand. Chiang Mai Province: Doi Suthep-Pui, Bhu Bing Palace, 1400 m, 18 October 2020, <italic>S. Chantanaorrapint &amp; O. Suwanmala 4077</italic> (holotype: PSU!; isotype: BKF!, NICH!).</p><fig id="F2" position="float" orientation="portrait"><object-id xmlns:xlink="http://www.w3.org/1999/xlink" content-type="doi" xlink:type="simple">10.3897/phytokeys.244.124080.figure2</object-id><object-id xmlns:xlink="http://www.w3.org/1999/xlink" content-type="arpha" xlink:type="simple">8805D135-7231-51CF-8C58-EBBC04845C3E</object-id><label>Figure 2.</label><caption><p><tp:taxon-name><tp:taxon-name-part taxon-name-part-type="genus" reg="Phaeoceros">Phaeoceros</tp:taxon-name-part><tp:taxon-name-part taxon-name-part-type="species" reg="perpusillus">perpusillus</tp:taxon-name-part><tp:taxon-name-part taxon-name-part-type="infraspecific-rank">var.</tp:taxon-name-part><tp:taxon-name-part taxon-name-part-type="variety" reg="scabrellus">scabrellus</tp:taxon-name-part></tp:taxon-name><bold>A</bold> plants in natural habitat <bold>B</bold> dorsal view of thallus showing marginal tubers (arrow) <bold>C</bold> ventral view of thallus showing ventral tubers (arrows) <bold>D</bold> cross-section of thallus showing the large dark lump of <tp:taxon-name><tp:taxon-name-part taxon-name-part-type="genus" reg="Nostoc">Nostoc</tp:taxon-name-part></tp:taxon-name> colony (NC = <tp:taxon-name><tp:taxon-name-part taxon-name-part-type="genus" reg="Nostoc">Nostoc</tp:taxon-name-part></tp:taxon-name> colony) <bold>E</bold> dorsal epidermal cells of thallus showing a single chloroplast with pyrenoid (arrows) per cell <bold>F</bold> spores and pseudoelaters. Photos by O. Suwanmala (<bold>A</bold> from <italic>S. Chantanaorrapint &amp; O. Suwanmala 4116</italic><bold>B–F</bold> from <italic>S. Chantanaorrapint &amp; O. Suwanmala 4077</italic>).</p></caption><graphic xmlns:xlink="http://www.w3.org/1999/xlink" xlink:href="phytokeys-244-271_article-124080__-g002.jpg" position="float" orientation="portrait" xlink:type="simple" id="oo_1098338.jpg"><uri content-type="original_file" xlink:type="simple">https://binary.pensoft.net/fig/1098338</uri></graphic></fig></tp:treatment-sec><tp:treatment-sec sec-type="Diagnostic" id="SECID0E5QAG"><title>Diagnostic.</title><p><tp:taxon-name><tp:taxon-name-part taxon-name-part-type="genus" reg="Phaeoceros">Phaeoceros</tp:taxon-name-part><tp:taxon-name-part taxon-name-part-type="species" reg="perpusillus">perpusillus</tp:taxon-name-part><tp:taxon-name-part taxon-name-part-type="infraspecific-rank">var.</tp:taxon-name-part><tp:taxon-name-part taxon-name-part-type="variety" reg="scabrellus">scabrellus</tp:taxon-name-part></tp:taxon-name> is similar to the autonimic variety but differs in nearly smooth spores under light microscope (or vermiculate under SEM), whereas the autonimic variety have pluripapillae on the distal surface and vermiculate on the proximal.</p><fig id="F3" position="float" orientation="portrait"><object-id xmlns:xlink="http://www.w3.org/1999/xlink" content-type="doi" xlink:type="simple">10.3897/phytokeys.244.124080.figure3</object-id><object-id xmlns:xlink="http://www.w3.org/1999/xlink" content-type="arpha" xlink:type="simple">59F96907-38DD-512C-ACD1-6E65BDB77EC0</object-id><label>Figure 3.</label><caption><p><tp:taxon-name><tp:taxon-name-part taxon-name-part-type="genus" reg="Phaeoceros">Phaeoceros</tp:taxon-name-part><tp:taxon-name-part taxon-name-part-type="species" reg="perpusillus">perpusillus</tp:taxon-name-part><tp:taxon-name-part taxon-name-part-type="infraspecific-rank">var.</tp:taxon-name-part><tp:taxon-name-part taxon-name-part-type="variety" reg="scabrellus">scabrellus</tp:taxon-name-part></tp:taxon-name><bold>A</bold> gametophyte forming half-rosettes with sporophyte (arrow indicate tuber) <bold>B</bold> ensiform thalli and sporophytes <bold>C</bold> gametophyte showing ventral tuber (arrow) <bold>D</bold> dorsal epidermal cells of thallus <bold>E, F</bold> cross sections of thalli <bold>G</bold> cross section of sporangium (AS = assimilative tissue, EP = epidermal cell of capsule, IN = inner most sporangium wall) <bold>H</bold> inner most cells of sporangium wall <bold>I</bold> epidermal cells of capsule with stoma <bold>J</bold> proximal view of spore <bold>K</bold> distal view of spore <bold>L</bold> pseudoelaters. All from holotype and drawings by O. Suwanmala. (All drawing from <italic>S. Chantanaorrapint &amp; O. Suwanmala 4116</italic>).</p></caption><graphic xmlns:xlink="http://www.w3.org/1999/xlink" xlink:href="phytokeys-244-271_article-124080__-g003.jpg" position="float" orientation="portrait" xlink:type="simple" id="oo_1098339.jpg"><uri content-type="original_file" xlink:type="simple">https://binary.pensoft.net/fig/1098339</uri></graphic></fig></tp:treatment-sec><tp:treatment-sec sec-type="description" id="SECID0ELTAG"><title>Description.</title><p><bold><italic>Thallus</italic></bold> yellowish-green to dark green in fresh material, dull green to blackish- brown in dry material, prostrate or moderately adhering to the substratum, solid, ecostate, orbicular to sub-orbicular, dichotomously branched into several lobes, with a smooth dorsal surface; lobes ensiform or sometimes fan-shaped, up to 0.8 mm long, 1–3 mm wide; margins wavy, nearly entire to shallowly crenulate; apex flat, rarely ascending, occasionally tapering into apical tubers; tubers sometimes present on ventral surface. Thallus in cross section plano-convex to concave-convex, 4–10 cells thick in the middle region, without mucilage cavities. Dorsal epidermal cells rectangular to heptagonal, 28–75 × 25–50 µm, thin-walled, smooth. Chloroplast one per cell, large, occupying almost entire cell, variable in shape; pyrenoid present. <bold><italic>Nostoc colonies</italic></bold> scattered through the ventral side of thallus, appearing as dark dots. <bold><italic>Rhizoids</italic></bold> hyaline or pale brown along ventral surface, inner wall smooth or tuberculate. <bold><italic>Sexuality</italic></bold> monoicous. Androecia scattered and slightly raised over the dorsal surface of thallus, 2–3 antheridia per chamber; antheridia subglobose to globose, exposed at maturity, irregularly arranged jacket cells, shortly stalked, stalk with quadriseriate cells. Archegonia embedded in thallus, connected to the upper surface, scattered near the lobe of thallus. <bold><italic>Involucre</italic></bold> solitary, conical-cylindrical, up to 2 mm long, 2–4 cells thick, mouth smooth to crenulate. <bold><italic>Sporophytes</italic></bold> capsule somewhat inclined, stout to narrowly cylindrical, 0.5–1(–1.2) cm long, yellow at apex, dehiscing from top toward base, bivalves rarely twisted when dry; epidermal cells of capsule elongate-rectangular, 68–200 × 12–30 µm, thick-walled, stomata present with two reniform guard cells, surrounded by 5–8 epidermal cells; assimilative layers 3–6 cells thick in cross section; the innermost capsule cells dark brown, subquadrate to rectangular; 27–67 × 22–53 µm; columella well-developed, red-brown, consisting of 16 cells (4 × 4 lines of cells) in cross section. <bold><italic>Spores</italic></bold> unicellular, yellow, rounded-triangular in polar view, equatorial diameter 32–50 µm in diameter, nearly smooth under light microscope (LM), proximal surface with a distinct trilete mark, bordered by vermiculate strip on each side of trilete mark, each facet covered with fine vermiculate pattern; distal surface with a slightly dome-like region at the center, more densely vermiculate than proximal surface, sometimes with minute granules. <bold><italic>Pseudoelaters</italic></bold> light brown or yellowish-brown at maturity, thin-walled, occasionally branched; pseudoelater cells subquadrate to short rectangular, 30–45 × 25–30 μm, without helicoidal band.</p><fig id="F4" position="float" orientation="portrait"><object-id xmlns:xlink="http://www.w3.org/1999/xlink" content-type="doi" xlink:type="simple">10.3897/phytokeys.244.124080.figure4</object-id><object-id xmlns:xlink="http://www.w3.org/1999/xlink" content-type="arpha" xlink:type="simple">5E3933AF-2396-536F-B977-8B06F1A33B98</object-id><label>Figure 4.</label><caption><p>Scanning electron micrographs of spores <bold>A–F</bold><tp:taxon-name><tp:taxon-name-part taxon-name-part-type="genus" reg="Phaeoceros">Phaeoceros</tp:taxon-name-part><tp:taxon-name-part taxon-name-part-type="species" reg="perpusillus">perpusillus</tp:taxon-name-part><tp:taxon-name-part taxon-name-part-type="infraspecific-rank">var.</tp:taxon-name-part><tp:taxon-name-part taxon-name-part-type="variety" reg="scabrellus">scabrellus</tp:taxon-name-part></tp:taxon-name><bold>A</bold> distal view of spore showing a central hump-like projection <bold>B</bold> proximal view of spore with a distinct triradiate mark <bold>C</bold> close-up of distal surface showing packed vermiculae <bold>D</bold> close-up of proximal surface showing loosely arranged vermiculae <bold>E</bold> proximal surface showing trilete mark and loosely arranged vermiculae <bold>F</bold> spores and pseudoelaters <bold>G–I</bold><tp:taxon-name><tp:taxon-name-part taxon-name-part-type="genus" reg="Phaeoceros">P.</tp:taxon-name-part><tp:taxon-name-part taxon-name-part-type="species" reg="perpusillus">perpusillus</tp:taxon-name-part><tp:taxon-name-part taxon-name-part-type="infraspecific-rank">var.</tp:taxon-name-part><tp:taxon-name-part taxon-name-part-type="variety" reg="perpusillus">perpusillus</tp:taxon-name-part></tp:taxon-name><bold>G</bold> distal view of spore <bold>H</bold> proximal view of spore <bold>I</bold> close-up of distal surface showing pluripapillae. Photos by O. Suwanmala. (<bold>A–F</bold> images from <italic>S. Chantanaorrapint &amp; C. Promma 3129</italic><bold>G–I</bold> images from <italic>S. Chantanaorrapint &amp; O. Suwanmala 3883</italic>).</p></caption><graphic xmlns:xlink="http://www.w3.org/1999/xlink" xlink:href="phytokeys-244-271_article-124080__-g004.jpg" position="float" orientation="portrait" xlink:type="simple" id="oo_1098340.jpg"><uri content-type="original_file" xlink:type="simple">https://binary.pensoft.net/fig/1098340</uri></graphic></fig></tp:treatment-sec><tp:treatment-sec sec-type="etymology" id="SECID0EYWAG"><title>Etymology.</title><p>The epithet of the variety refers to scabrate ornamentation observed under light microscope.</p></tp:treatment-sec><tp:treatment-sec sec-type="habitat" id="SECID0E4WAG"><title>Habitat and distribution.</title><p><tp:taxon-name><tp:taxon-name-part taxon-name-part-type="genus" reg="Phaeoceros">Phaeoceros</tp:taxon-name-part><tp:taxon-name-part taxon-name-part-type="species" reg="perpusillus">perpusillus</tp:taxon-name-part><tp:taxon-name-part taxon-name-part-type="infraspecific-rank">var.</tp:taxon-name-part><tp:taxon-name-part taxon-name-part-type="variety" reg="scabrellus">scabrellus</tp:taxon-name-part></tp:taxon-name> is currently known only from northern Thailand. It grows on disturbed soil and sandstone in open site in grassland, pine-oak mixed montane deciduous forests at elevation of 1390–2100 m. It may grow associated with other bryophytes such as <italic><tp:taxon-name><tp:taxon-name-part taxon-name-part-type="genus" reg="Anthoceros">Anthoceros</tp:taxon-name-part><tp:taxon-name-part taxon-name-part-type="species" reg="subtilis">subtilis</tp:taxon-name-part></tp:taxon-name></italic> Steph., <italic><tp:taxon-name><tp:taxon-name-part taxon-name-part-type="genus" reg="Notothylas">Notothylas</tp:taxon-name-part><tp:taxon-name-part taxon-name-part-type="species" reg="levieri">levieri</tp:taxon-name-part></tp:taxon-name></italic>, <italic><tp:taxon-name><tp:taxon-name-part taxon-name-part-type="genus" reg="Notothylas">N.</tp:taxon-name-part><tp:taxon-name-part taxon-name-part-type="species" reg="orbicularis">orbicularis</tp:taxon-name-part></tp:taxon-name></italic> (Schwein.) Sull. ex A.Gray, and <italic><tp:taxon-name><tp:taxon-name-part taxon-name-part-type="genus" reg="Phaeoceros">P.</tp:taxon-name-part><tp:taxon-name-part taxon-name-part-type="species" reg="carolinianus">carolinianus</tp:taxon-name-part></tp:taxon-name></italic>.</p></tp:treatment-sec><tp:treatment-sec sec-type="conservation status" id="SECID0EAZAG"><title>Conservation status.</title><p>This variety is currently known from three subpopulations, which are in protected areas (Chiang Dao Wildlife Sanctuary and Doi Suthep-Pui National Park). One of the subpopulations is located in a camping area, which is a common visiting site for tourists and dominated by <italic><tp:taxon-name><tp:taxon-name-part taxon-name-part-type="genus" reg="Ageratina">Ageratina</tp:taxon-name-part><tp:taxon-name-part taxon-name-part-type="species" reg="adenophora">adenophora</tp:taxon-name-part></tp:taxon-name></italic> (Spreng.) R.M.King &amp; H.Rob. (invasive species). Therefore, habitat quality is threatened by trampling and other destructive activities potentially caused by regular visits by tourists to the area, and invasive plant species. Together, these have the potential to cause a population reduction. The other subpopulation is also somewhat disturbed by human activities such as shifting cultivation. The extent of occurrence (<abbrev xmlns:xlink="http://www.w3.org/1999/xlink" xlink:title="extent of occurrence" id="ABBRID0ERZAG" xlink:type="simple">EOO</abbrev>) of <tp:taxon-name><tp:taxon-name-part taxon-name-part-type="genus" reg="Phaeoceros">P.</tp:taxon-name-part><tp:taxon-name-part taxon-name-part-type="species" reg="perpusillus">perpusillus</tp:taxon-name-part><tp:taxon-name-part taxon-name-part-type="infraspecific-rank">var.</tp:taxon-name-part><tp:taxon-name-part taxon-name-part-type="variety" reg="scabrellus">scabrellus</tp:taxon-name-part></tp:taxon-name> is estimated to be 262.925 km<sup>2</sup> and its area of occupancy (<abbrev xmlns:xlink="http://www.w3.org/1999/xlink" xlink:title="area of occupancy" id="ABBRID0EI1AG" xlink:type="simple">AOO</abbrev>) is estimated to be 12 km<sup>2</sup>, which falls within the limits for Endangered status under criterion B1 and B2 of <abbrev xmlns:xlink="http://www.w3.org/1999/xlink" xlink:title="International Union for Conservation of Nature" id="ABBRID0EO1AG" xlink:type="simple">IUCN</abbrev> Red List Categories and Criteria. Conservation efforts should focus on implementing strict regulations to reduce the impact of human activity and controlling invasive species, while also raising awareness among local communities about the importance of protecting the habitat.</p></tp:treatment-sec><tp:treatment-sec sec-type="material" id="SECID0ES1AG"><title>Additional specimens examined.</title><p><bold>Thailand</bold>. Chiang Mai Province: Chiang Dao Wildlife Sanctuary, 1700–2000 m, 1 November 2013, <italic>S. Chantanaorrapint &amp; C. Promma 3125B, 3129, 3216</italic> (PSU); Doi Suthep-Pui National Park, Doi Mon Long Viewpoint, 1390 m, 4 November 2015, <italic>S. Chantanaorrapint &amp; W. Juengprayoon 143B</italic> (PSU); 15 November 2020, <italic>S. Chantanaorrapint &amp; O. Suwanmala 4089, 4090</italic> (PSU); Bhu Ping Palace, 1400 m, 8 September 2013, <italic>S. Rattanamanee 3</italic> (PSU); 18 October 2020, <italic>S. Chantanaorrapint &amp; O. Suwanmala 4077</italic> (PSU); 5 October 2021, <italic>S. Chantanaorrapint &amp; O. Suwanmala 4116</italic> (PSU).</p></tp:treatment-sec></tp:taxon-treatment>
